# Supplementary material for: Mechanism of Zn2+ and Ca2+ Binding to Human S100A1
Source: Biomolecules. 2021 Dec 3;11(12):1823. doi: 10.3390/biom11121823 (PMC8699212; doi:10.3390/biom11121823)
Supplement: Supplementary file 1 [file biomolecules-11-01823-s001.zip]

Archive with 1 entries (1 files):
- biomolecules-1452864-supplementary.pdf
